# Supplementary material for: Assessment of Facial Pain After Internal Carotid Artery Stenting: The Role of External Carotid Artery Overstenting
Source: J Clin Med. 2024 Dec 16;13(24):7666. doi: 10.3390/jcm13247666 (PMC11676484; doi:10.3390/jcm13247666)
Supplement: Supplementary file 1 [file jcm-13-07666-s001.zip]

Archive with 1 entries (1 files):
- jcm-3329176-supplementary.pdf
